# Supplementary material for: Tunable self-cleaving ribozymes for modulating gene expression in eukaryotic systems
Source: PLoS One. 2020 Apr 30;15(4):e0232046. doi: 10.1371/journal.pone.0232046 (PMC7192461; doi:10.1371/journal.pone.0232046)
Supplement: S2 Table — Related to Fig 2A and 2C and Fig 3F and 3H. (XLSX) [file pone.0232046.s007.xlsx]

## Sheet: Sheet1
	Competing Sequence	5′UTR				3′UTR
		HEK293T		Drosophila		HEK293T		Drosophila
		Total Fold-Reduction	Ribozyme Fold-Reduction	Total Fold-Reduction	Ribozyme Fold-Reduction	Total Fold-Reduction	Ribozyme Fold-Reduction	Total Fold-Reduction	Ribozyme Fold-Reduction
	R0	20 ± 2.7		13 ± 3.6		11.2 ± 1.9		2.6 ± 0.2
	R1	24.7 ± 2.8	27.3 ± 5.3	3.3 ± 0.6	6.1 ± 0.7	8.3 ± 0.2	5.0 ± 0.8	1.7 ± 0.2	0.9 ± 0.1
	R2	5.4 ± 1.8	2.5 ± 0.8			12.3 ± 1.4	10.7 ± 1.0
	R3	2.7 ± 0.6	1.0 ± 0.2			8.3 ± 1	7.6 ± 1.3
	R4	3.7 ± 0.5	1.1 ± 0.1			8.1 ± 1.5	6.1 ± 1.4
	R5	6.3 ± 1.9	5.0 ± 1.7			7.4 ± 1.6	5.7 ± 1.7
	R6	16.1 ± 3.7	8.4 ± 2.7			11.3 ± 0.2	8.1 ± 1.5
	R7	8.7 ± 3.4	6.2 ± 1.1	1.7 ± 0.3	0.7 ± 0.2	9.2 ± 1.3	6.4 ± 2.2
	R8	10.7 ± 4.9	5.9 ± 0.8			8.9 ± 1.8	6.5 ± 0.4
	R9	5.6 ± 1.3	6.4 ± 1.4			7.6 ± 0.5	10.5 ± 0.9
	R10	7.6 ± 2.5	10.7 ± 2.9			13.5 ± 1.1	5.5 ± 0.2
																									0.231673						0.199797
							±
