# Supplementary material for: Tunable self-cleaving ribozymes for modulating gene expression in eukaryotic systems
Source: PLoS One. 2020 Apr 30;15(4):e0232046. doi: 10.1371/journal.pone.0232046 (PMC7192461; doi:10.1371/journal.pone.0232046)
Supplement: S1 File — (XLSX) [file pone.0232046.s008.xlsx]

## Sheet: Plasmids
CB number	Other name	Short description	Sequence map	Purpose
pCB1132	pTJ10	pcDNA3.1+	https://benchling.com/s/seq-gFWrR93gaiEh2bTpWUDE	Mammalian expression vector
pCB1133	pTJ36	pcDNA3.1+GFP	https://benchling.com/s/seq-iJoRjxZ9pd8L4nF0saMr	Used to clone ribozymes into the 3'UTR of GFP
pCB1134	pTJ102	pUAST-I0-5	https://benchling.com/s/seq-KqT47IEJSReB4Jj73hgO	Used to amplify 5' inactive ribozyme/GFP into pcDNA3.1+
pCB1135	pTJ103	pUAST-A0-5	https://benchling.com/s/seq-aurdVi8EZAUun9mNeDcv	Used to amplify 5' active ribozyme/GFP into pcDNA3.1+
pCB1136	pTJ6	pcDNA3.1+GFP-I0-5	https://benchling.com/s/seq-04iZ7J1oxUioS1GpHgBk	pTJ36 with indicated ribozyme construct (I0-5 = Inactive ribozyme lacking a competing sequence (i.e. 0) located in the 5' UTR)
pCB1137	pTJ7	pcDNA3.1+GFP-A0-5	https://benchling.com/s/seq-dkatsMbasyeJUWLDJH0Y	pTJ36 with indicated ribozyme construct
pCB1138	pTJ5	pcDNA3.1+GFP-I1-5	https://benchling.com/s/seq-HZBjyRWYAcUU7FjpMALw	pTJ36 with indicated ribozyme construct
pCB1139	pTJ14	pcDNA3.1+GFP-A1-5	https://benchling.com/s/seq-ItGGi4uySw3b7Z2vVsH2	pTJ36 with indicated ribozyme construct
pCB1140	pTJ16	pcDNA3.1+GFP-I2-5	https://benchling.com/s/seq-B5Z9mXCZE7TYNurIKaZe	pTJ36 with indicated ribozyme construct
pCB1141	pTJ15	pcDNA3.1+GFP-A2-5	https://benchling.com/s/seq-q3saSnQOyxKnvBQgzKPm	pTJ36 with indicated ribozyme construct
pCB1142	pTJ18	pcDNA3.1+GFP-I3-5	https://benchling.com/s/seq-FWxc8Q1CPUIQ5FgJvwyP	pTJ36 with indicated ribozyme construct
pCB1143	pTJ17	pcDNA3.1+GFP-A3-5	https://benchling.com/s/seq-Kk03ANx15mrxAVaH1wOK	pTJ36 with indicated ribozyme construct
pCB1144	pTJ21	pcDNA3.1+GFP-I4-5	https://benchling.com/s/seq-cddbG258tNuYwHRm6rlm	pTJ36 with indicated ribozyme construct
pCB1145	pTJ19	pcDNA3.1+GFP-A4-5	https://benchling.com/s/seq-WBsMv3nKwDIJOcZid57M	pTJ36 with indicated ribozyme construct
pCB1146	pTJ22	pcDNA3.1+GFP-I5-5	https://benchling.com/s/seq-o44r3qbuGe4PzREM8mEh	pTJ36 with indicated ribozyme construct
pCB1147	pTJ47	pcDNA3.1+GFP-A5-5	https://benchling.com/s/seq-RkVdZKIueCyqiUwIK5mP	pTJ36 with indicated ribozyme construct
pCB1148	pTJ24	pcDNA3.1+GFP-I6-5	https://benchling.com/s/seq-NJE9O2DlIVe5WpCFL3qi	pTJ36 with indicated ribozyme construct
pCB1149	pTJ23	pcDNA3.1+GFP-A6-5	https://benchling.com/s/seq-7er2HuMHfGloyoeR4N4l	pTJ36 with indicated ribozyme construct
pCB1150	pTJ28	pcDNA3.1+GFP-I7-5	https://benchling.com/s/seq-GODBBoWdFXjpbVaPjYuU	pTJ36 with indicated ribozyme construct
pCB1151	pTJ27	pcDNA3.1+GFP-A7-5	https://benchling.com/s/seq-GODBBoWdFXjpbVaPjYuU	pTJ36 with indicated ribozyme construct
pCB1152	pTJ26	pcDNA3.1+GFP-I8-5	https://benchling.com/s/seq-vR02pi8FAYkIDx3MlPZC	pTJ36 with indicated ribozyme construct
pCB1153	pTJ25	pcDNA3.1+GFP-A8-5	https://benchling.com/s/seq-IRUuMXX58xVdm79drI6V	pTJ36 with indicated ribozyme construct
pCB1154	pTJ32	pcDNA3.1+GFP-I9-5	https://benchling.com/s/seq-BHslbOqpEJybmyf0VO4t	pTJ36 with indicated ribozyme construct
pCB1155	pTJ31	pcDNA3.1+GFP-A9-5	https://benchling.com/s/seq-2exwl9y2tF5cOQYb0BFC	pTJ36 with indicated ribozyme construct
pCB1156	pTJ30	pcDNA3.1+GFP-I10-5	https://benchling.com/s/seq-CIWcPoRZ4RbWAMJs1PEv	pTJ36 with indicated ribozyme construct
pCB1157	pTJ29	pcDNA3.1+GFP-A10-5	https://benchling.com/s/seq-nQqqSN9qHmSsQ0nXVgw3	pTJ36 with indicated ribozyme construct
pCB1158	pTJ39	pcDNA3.1+GFP-I0-3	https://benchling.com/s/seq-9lZ9941GuYI9CSILPnau	pTJ36 with indicated ribozyme construct
pCB1159	pTJ38	pcDNA3.1+GFP-A0-3	https://benchling.com/s/seq-29YPCeulzItgVKJfRgjC	pTJ36 with indicated ribozyme construct
pCB1160	pTJ44	pcDNA3.1+GFP-I1-3	https://benchling.com/s/seq-r3LEn1bw9L7U0hXh6APx	pTJ36 with indicated ribozyme construct
pCB1161	pTJ43	pcDNA3.1+GFP-A1-3	https://benchling.com/s/seq-XaCN899dCmNH10ivigzt	pTJ36 with indicated ribozyme construct
pCB1162	pTJ49	pcDNA3.1+GFP-I2-3	https://benchling.com/s/seq-GTmxtZTOgMt7Q4kV9o6X	pTJ36 with indicated ribozyme construct
pCB1163	pTJ48	pcDNA3.1+GFP-A2-3	https://benchling.com/s/seq-L1K4cXbkuUI8E1eQXUiA	pTJ36 with indicated ribozyme construct
pCB1164	pTJ57	pcDNA3.1+GFP-I3-3	https://benchling.com/s/seq-LDi6WzVeDQoGa48c3Q7b	pTJ36 with indicated ribozyme construct
pCB1165	pTJ56	pcDNA3.1+GFP-A3-3	https://benchling.com/s/seq-AIjxSIIEUckblvZIbf1k	pTJ36 with indicated ribozyme construct
pCB1166	pTJ59	pcDNA3.1+GFP-I4-3	https://benchling.com/s/seq-vbfyvrSc4XfBNqAcZHih	pTJ36 with indicated ribozyme construct
pCB1167	pTJ58	pcDNA3.1+GFP-A4-3	https://benchling.com/s/seq-wZW6lU2q8u8dFP0WiypX	pTJ36 with indicated ribozyme construct
pCB1168	pTJ61	pcDNA3.1+GFP-I5-3	https://benchling.com/s/seq-ya203vFz4MSCenLlD7gn	pTJ36 with indicated ribozyme construct
pCB1169	pTJ60	pcDNA3.1+GFP-A5-3	https://benchling.com/s/seq-A3wW07sd1dTnY7NEiQFD	pTJ36 with indicated ribozyme construct
pCB1170	pTJ66	pcDNA3.1+GFP-I6-3	https://benchling.com/s/seq-xL2NcyYNQmpH1GsddOeN	pTJ36 with indicated ribozyme construct
pCB1171	pTJ65	pcDNA3.1+GFP-A6-3	https://benchling.com/s/seq-L8ENGLH3nlhshfAI9pfR	pTJ36 with indicated ribozyme construct
pCB1172	pTJ63	pcDNA3.1+GFP-I7-3	https://benchling.com/s/seq-xjLF1s8rUIIYajWo11li	pTJ36 with indicated ribozyme construct
pCB1173	pTJ62	pcDNA3.1+GFP-A7-3	https://benchling.com/s/seq-7TjWifaGeSkjQsKlRXb3	pTJ36 with indicated ribozyme construct
pCB1174	pTJ68	pcDNA3.1+GFP-I8-3	https://benchling.com/s/seq-5EwcQ2GsCfMXP4qdO0NS	pTJ36 with indicated ribozyme construct
pCB1175	pTJ67	pcDNA3.1+GFP-A8-3	https://benchling.com/s/seq-cLl3avsAHKQvSqkOp2rm	pTJ36 with indicated ribozyme construct
pCB1176	pTJ70	pcDNA3.1+GFP-I9-3	https://benchling.com/s/seq-X0cljWNuZ8URLmaC3MhR	pTJ36 with indicated ribozyme construct
pCB1177	pTJ69	pcDNA3.1+GFP-A9-3	https://benchling.com/s/seq-4ib3BddngSdmSfVr31pC	pTJ36 with indicated ribozyme construct
pCB1178	pTJ72	pcDNA3.1+GFP-I10-3	https://benchling.com/s/seq-8tfTQpXNZJ86ms2M05GD	pTJ36 with indicated ribozyme construct
pCB1179	pTJ71	pcDNA3.1+GFP-A10-3	https://benchling.com/s/seq-LcRSiCc9iIJkezKP4sYy	pTJ36 with indicated ribozyme construct
pCB1180	pTJ353	pUAST-attB	https://benchling.com/s/seq-KVGwmQKoYyk7RqlBKFDV	Drosophila expression vector
pCB1181	pTJ259	pUAST-hbpe-lacZ	https://benchling.com/s/seq-hV4IbQLQ1cfS2fxByXox	Used to clone ribozyme in the 5'UTR or 3'UTR of lacZ
pCB1182	pTJ261	pUAST-hbpe-I0-5	https://benchling.com/s/seq-SkFGfa4HmaHSA6FHUaHR	pTJ259 with indicated ribozyme construct
pCB1183	pTJ262	pUAST-hbpe-A0-5	https://benchling.com/s/seq-2ytUMR0U1dtnOxFLvYlh	pTJ259 with indicated ribozyme construct
pCB1184	pTJ268	pUAST-hbpe-I2-5	https://benchling.com/s/seq-4IJOcdiJs4pK4sRJxfxs	pTJ259 with indicated ribozyme construct
pCB1185	pTJ266	pUAST-hbpe-A2-5	https://benchling.com/s/seq-WP5AE9kkuDln7bgSEexF	pTJ259 with indicated ribozyme construct
pCB1186	pTJ269	pUAST-hbpe-I5-5	https://benchling.com/s/seq-142rU3rQIA56BkH1Wkoo	pTJ259 with indicated ribozyme construct
pCB1187	pTJ267	pUAST-hbpe-A5-5	https://benchling.com/s/seq-0X141lKCHJxqvltIwDr7	pTJ259 with indicated ribozyme construct
pCB1188	pTJ263	pUAST-hbpe-I0-3	https://benchling.com/s/seq-PjFZsxllJO1lsJWApdRO	pTJ259 with indicated ribozyme construct
pCB1189	pTJ264	pUAST-hbpe-A0-3	https://benchling.com/s/seq-Bc8AIrzQ8F9PaKchxUVJ	pTJ259 with indicated ribozyme construct
pCB1190	pTJ271	pUAST-hbpe-I5-3	https://benchling.com/s/seq-J44k2alf80h88bVNmNs9	pTJ259 with indicated ribozyme construct
pCB1191	pTJ270	pUAST-hbpe-A5-3	https://benchling.com/s/seq-3hyYldVKIEZBc099pL9W	pTJ259 with indicated ribozyme construct

## Sheet: Oligos
Name	Oligo sequence	Purpose
TJ4	ggctagcgtttaaacttaaagcttACGGTGTGCGTCGTAACA	amplifies 5' ribozyme/GFP for insertion into pcDNA3.1+
TJ13	ggtttaaacgggcccttctagaTTACTTGTACAGCTCGTCCATG	amplifies 5' ribozyme/GFP for insertion into pcDNA3.1+
TJ53	cgagctgtacaagtaatctagaACGGTGTGCGTCGTAACA	amplifies ribozyme for insertion into 3'UTR of GFP
TJ54	ggtttaaacgggccctctagaGTGGATAGCAGTGGAATCC	amplifies ribozyme for insertion into 3'UTR of GFP
TJ441	agtcccgtggacctagaagggaattcaaaaacctaggCTGAGGTGCAGGTACATC	amplifies ribozyme for insertion into 5'UTR of lacZ
TJ442	taaaacgacgggatccaaggctgcagtttttggcgcgccGTGGATAGCAGTGGAATC	amplifies ribozyme for insertion into 5'UTR of lacZ
TJ451	tggtgtcaaaaataaggtaccgaattcaaaaacctaggCTGAGGTGCAGGTACATC	amplifies ribozyme for insertion into 3'UTR of lacZ
TJ452	caaagatcctctagaggtaccGTGGATAGCAGTGGAATC	amplifies ribozyme for insertion into 3'UTR of lacZ
TJ19	AATTCcgactgcgcagtcgAAAAAAActcgaC	anneal with TJ20 for competing sequence insertion
TJ20	TCGAGtcgagTTTTTTTcgactgcgcagtcgG	anneal with TJ19 for competing sequence insertion
TJ21	AATTCcgactgcgcagtcgAAAAAAActggatC	anneal with TJ22 for competing sequence insertion
TJ22	TCGAGatccagTTTTTTTcgactgcgcagtcgG	anneal with TJ21 for competing sequence insertion
TJ23	AATTCcgactgcgcagtcgAAAAAAAcgggttC	anneal with TJ24 for competing sequence insertion
TJ24	TCGAGaacccgTTTTTTTcgactgcgcagtcgG	anneal with TJ23 for competing sequence insertion
TJ25	AATTCcgactgcgcagtcgAAAAAAAgctggaagC	anneal with TJ26 for competing sequence insertion
TJ26	TCGAGcttccagcTTTTTTTcgactgcgcagtcgG	anneal with TJ25 for competing sequence insertion
TJ27	AATTCcgactgcgcagtcgAAAAAAActggC	anneal with TJ28 for competing sequence insertion
TJ28	TCGAGccagTTTTTTTcgactgcgcagtcgG	anneal with TJ27 for competing sequence insertion
TJ29	AATTCcgactgcgcagtcgAAAAAAAggatC	anneal with TJ30 for competing sequence insertion
TJ30	TCGAGatccTTTTTTTcgactgcgcagtcgG	anneal with TJ29 for competing sequence insertion
TJ31	AATTCcgactgcgcagtcgAAAAAAAgctagaagC	anneal with TJ32 for competing sequence insertion
TJ32	TCGAGcttctagcTTTTTTTcgactgcgcagtcgG	anneal with TJ31 for competing sequence insertion
TJ33	AATTCcgactgcgcagtcgAAAAAAAgctggaC	anneal with TJ34 for competing sequence insertion
TJ34	TCGAGtccagcTTTTTTTcgactgcgcagtcgG	anneal with TJ33 for competing sequence insertion
TJ35	AATTCcgactgcgcagtcgAAAAAAAgtggtC	anneal with TJ36 for competing sequence insertion
TJ36	TCGAGaccacTTTTTTTcgactgcgcagtcgG	anneal with TJ35 for competing sequence insertion
TJ37	AATTCcgactgcgcagtcgAAAAAAAttggC	anneal with TJ38 for competing sequence insertion
TJ38	TCGAGccaaTTTTTTTcgactgcgcagtcgG	anneal with TJ37 for competing sequence insertion
TJ443	AATTCcgactgcgcagtcgAAAAAAActggatC	anneal with TJ444 for competing sequence insertion
TJ444	CTAGGatccagTTTTTTTcgactgcgcagtcgG	anneal with TJ443 for competing sequence insertion
TJ445	AATTCcgactgcgcagtcgAAAAAAActggC	anneal with TJ446 for competing sequence insertion
TJ446	CTAGGccagTTTTTTTcgactgcgcagtcgG	anneal with TJ445 for competing sequence insertion
TJ644	CAACCCGTGGTCGGCTTACG	amplifies lacZ to make anti-sense probe
TJ645	gcaacgaattaaccctcactaaagGGCGTTAGGGTCAATGCGGG	amplifies lacZ to make anti-sense probe, flanked with T3 promoter
	Indicates oligos for PCR amplification (uppercase indicates annealing region)
	Indicates oligoes used to anneal/ligate (red text indicates upstream competing sequence)
	Indicates oligos to make lacZ anti-sense probe

## Sheet: Fly Lines
Stock number	Short description	Containing transgene	Chromosome
T4, H6	I0-5	pUAST-hbpe-I0-5	III
T4, H5	A0-5	pUAST-hbpe-A0-5	III
T4, H2	I2-5	pUAST-hbpe-I2-5	III
T4, H7	A2-5	pUAST-hbpe-A2-5	III
T5, H9	I5-5/TM3	pUAST-hbpe-I5-5	III
T5, D6	A5-5/TM3	pUAST-hbpe-A5-5	III
T4, H1	I0-3	pUAST-hbpe-I0-3	III
T5, C9	A0-3	pUAST-hbpe-A0-3	III
T5, C10	I5-3	pUAST-hbpe-I5-3	III
T4, H8	A5-3	pUAST-hbpe-A5-3	III
